# Supplementary material for: (E)-7-[(4-Nitro­phen­yl)diazen­yl]-3a-(p-tol­yl)-2,3,3a,4-tetra­hydro-1H-benzo[d]pyrrolo­[1,2-a]imidazol-1-one 0.58-dimethyl sulfoxide 0.42-aceto­nitrile solvate: crystal structure, Hirshfeld analysis and DFT estimation of the energy of inter­molecular inter­actions
Source: Acta Crystallogr E Crystallogr Commun. 2017 Sep 29;73(Pt 10):1590–4. doi: 10.1107/S2056989017013937 (PMC5730325; doi:10.1107/S2056989017013937)
Supplement: Supplementary file 1 [file e-73-01590-sup1.cif]

##############################################################################
#                                                                            #
# This CIF contains the data in a paper accepted for publication in          #
# Acta Crystallographica Section E. It conforms to the requirements of       #
# Notes for Authors for Acta Crystallographica Section E, and has been       #
# peer reviewed under the auspices of the IUCr Commission on Journals.       #
#                                                                            #
# Full details of the Crystallographic Information File format               #
# are given in the paper "The Crystallographic Information File (CIF):       #
# a New Standard Archive File for Crystallography" by S. R. Hall, F. H.      #
# Allen and I. D. Brown [Acta Cryst. (1991), A47, 655-685].                  #
#                                                                            #
# The current version of the core CIF dictionary is obtainable from          #
# ftp://ftp.iucr.org/pub/cif_core.dic.                                       #
#                                                                            #
# Software is freely available for graphical display of the structure(s)     #
# in this CIF. For information consult the CIF software page                 #
# http://www.iucr.org/resources/cif/software.                                #
#                                                                            #
# This file may be used for bona fide research purposes within the           #
# scientific community so long as proper attribution is given to the journal # 
# article from which it was obtained.                                        #
#                                                                            #
##############################################################################
data_I
_audit_creation_method     SHELXL-97
_journal_date_recd_electronic     2017-08-14
_journal_date_accepted     2017-09-27
_journal_name_full     'Acta Crystallographica, Section E'
_journal_year     2017
_journal_volume     73
_journal_issue     10
_journal_page_first     1590
_journal_page_last     1594
_journal_paper_category     GO
_journal_paper_doi     10.1107/S2056989017013937
_journal_coeditor_code     YK2109
_publ_contact_author_name     'Grinev, Vyacheslav S.'
_publ_contact_author_address
;
Institute of Chemistry,
N.G. Chernyshevsky National Research Saratov State University,
Astrakhanskaya ul. 83, Saratov 410012,
Russian Federation
;
_publ_contact_author_email     grinev@ibppm.ru
_publ_section_title
;\
(<i>E</i>)-7-[(4-Nitrophenyl)diazenyl]-3a-(<i>p</i>-tolyl)-2,3,3a,4-tetrahydro-\
1<i>H</i>-benzo[<i>d</i>]pyrrolo[1,2-<i>a</i>]imidazol-1-one 0.58-dimethyl
sulfoxide 0.42-acetonitrile solvate: crystal structure, Hirshfeld analysis and
DFT estimation of the energy of intermolecular interactions
;
_publ_section_title_footnote     .
loop_
    _publ_author_name
    _publ_author_footnote
    _publ_author_address
    'Grinev, Vyacheslav S.' .
;
Institute of Chemistry,
N.G. Chernyshevsky National Research Saratov State University,
Astrakhanskaya ul. 83, Saratov 410012,
Russian Federation
Institute of Biochemistry and Physiology of Plants and Microorganisms,
Russian Academy of Sciences, Prospekt Entuziastov 13, Saratov 410049,
Russian Federation
;
    'Babkina, Natalya V.' .
;
Institute of Chemistry,
N.G. Chernyshevsky National Research Saratov State University,
Astrakhanskaya ul. 83, Saratov 410012,
Russian Federation
;
    'Yegorova, Alevtina Yu.' .
;
Institute of Chemistry,
N.G. Chernyshevsky National Research Saratov State University,
Astrakhanskaya ul. 83, Saratov 410012,
Russian Federation
;
_publ_section_synopsis
;\
In the crystal structure of the title compound,
C~23~H~19~N~5~O~3~\\cdot0.58C~2~H~6~OS\\cdot0.42C~2~H~3~N, prepared by the azo
coupling of the 4-nitrophenyldiazonium salt with
3a-(<i>p</i>-tolyl)-2,3,3a,4-tetrahydro-1<i>H</i>-benzo[<i>d</i>]pyrrolo[1,2-\
<i>a</i>]imidazol-1-one, the azo molecules are linked by N---H...O hydrogen
bonds into chains along the <i>a</i>-axis direction, and by the \p--\p
interaction  into [101] chains.
;
_chemical_name_systematic
;\
(<i>E</i>)-7-[(4-Nitrophenyl)diazenyl]-3a-(<i>p</i>-tolyl)-2,3,3a,4-tetrahydro-\
1<i>H</i>-benzo[<i>d</i>]pyrrolo[1,2-<i>a</i>]imidazol-1-one
0.58-dimethyl sulfoxide 0.42-acetonitrile solvate
;
_chemical_name_common     ?
_chemical_formula_moiety     'C23 H19 N5 O3,  0.58(C2 H6 O S),  0.42(C2 H3 N)'
_chemical_formula_sum     'C25 H23.75 N5.41 O3.59 S0.59'
_chemical_formula_iupac     'C23 H19 N5 O3, 0.58C2 H6 O S, 0.42C2 H3 N'
_chemical_formula_weight     476.17
_chemical_melting_point     ?
_symmetry_cell_setting     triclinic
_symmetry_space_group_name_H-M     'P -1'
_symmetry_space_group_name_Hall     '-P 1'
loop_
    _symmetry_equiv_pos_as_xyz
    'x, y, z'
    '-x, -y, -z'
_cell_length_a     7.1755(5)
_cell_length_b     10.7013(8)
_cell_length_c     16.2586(11)
_cell_angle_alpha     86.072(3)
_cell_angle_beta     78.868(2)
_cell_angle_gamma     73.222(3)
_cell_volume     1172.71(14)
_cell_formula_units_Z     2
_cell_measurement_reflns_used     679
_cell_measurement_theta_min     3
_cell_measurement_theta_max     30
_cell_measurement_temperature     100(2)
_exptl_crystal_description     prism
_exptl_crystal_colour     'red'
_exptl_crystal_size_max     0.27
_exptl_crystal_size_mid     0.22
_exptl_crystal_size_min     0.21
_exptl_crystal_density_diffrn     1.349
_exptl_crystal_density_meas     ?
_exptl_crystal_density_method     'not measured'
_exptl_crystal_F_000     499
_exptl_absorpt_coefficient_mu     0.143
_exptl_absorpt_correction_type     multi-scan
_exptl_absorpt_process_details
;
(SADABS; Bruker, 2008)
;
_exptl_absorpt_correction_T_min     0.963
_exptl_absorpt_correction_T_max     0.971
_exptl_special_details     ?
_diffrn_ambient_temperature     100(2)
_diffrn_radiation_type     MoK\a
_diffrn_radiation_wavelength     0.71073
_diffrn_radiation_source     'fine-focus sealed tube'
_diffrn_radiation_monochromator     graphite
_diffrn_measurement_device_type     'Bruker APEXII CCD area detector'
_diffrn_measurement_method     'omega scans'
_diffrn_detector_area_resol_mean     ?
_diffrn_reflns_number     15024
_diffrn_reflns_av_R_equivalents     0.0240
_diffrn_reflns_av_sigmaI/netI     0.0369
_diffrn_reflns_theta_min     1.99
_diffrn_reflns_theta_max     30.03
_diffrn_reflns_theta_full     30.03
_diffrn_measured_fraction_theta_max     0.993
_diffrn_measured_fraction_theta_full     0.993
_diffrn_reflns_limit_h_min     -10
_diffrn_reflns_limit_h_max     10
_diffrn_reflns_limit_k_min     -15
_diffrn_reflns_limit_k_max     14
_diffrn_reflns_limit_l_min     -22
_diffrn_reflns_limit_l_max     22
_refine_special_details
;
 Refinement of F^2^ against ALL reflections.  The weighted R-factor wR and
 goodness of fit S are based on F^2^, conventional R-factors R are based
 on F, with F set to zero for negative F^2^. The threshold expression of
 F^2^ > 2sigma(F^2^) is used only for calculating R-factors(gt) etc. and is
 not relevant to the choice of reflections for refinement.  R-factors based
 on F^2^ are statistically about twice as large as those based on F, and R-
 factors based on ALL data will be even larger.
;
_reflns_number_total     6820
_reflns_number_gt     5126
_reflns_threshold_expression     'I>2\s(I)'
_refine_ls_structure_factor_coef     Fsqd
_refine_ls_matrix_type     full
_refine_ls_R_factor_all     0.0716
_refine_ls_R_factor_gt     0.0495
_refine_ls_wR_factor_gt     0.1210
_refine_ls_wR_factor_ref     0.1344
_refine_ls_goodness_of_fit_ref     1.002
_refine_ls_restrained_S_all     1.004
_refine_ls_number_reflns     6820
_refine_ls_number_parameters     350
_refine_ls_number_restraints     25
_refine_ls_hydrogen_treatment     mixed
_refine_ls_weighting_scheme     calc
_refine_ls_weighting_details
         'calc w=1/[\s^2^(Fo^2^)+(0.0632P)^2^+0.5250P] where P=(Fo^2^+2Fc^2^)/3'
_atom_sites_solution_hydrogens     geom
_atom_sites_solution_primary     direct
_atom_sites_solution_secondary     difmap
_refine_ls_shift/su_max     0.000
_refine_ls_shift/su_mean     0.000
_refine_diff_density_max     0.460
_refine_diff_density_min     -0.500
_refine_ls_extinction_method     none
_refine_ls_extinction_coef     ?
loop_
    _atom_type_symbol
    _atom_type_description
    _atom_type_scat_dispersion_real
    _atom_type_scat_dispersion_imag
    _atom_type_scat_source
    'C' 'C' 0.0033 0.0016
                         'International Tables Vol C Tables 4.2.6.8 and 6.1.1.4'
    'H' 'H' 0.0000 0.0000
                         'International Tables Vol C Tables 4.2.6.8 and 6.1.1.4'
    'N' 'N' 0.0061 0.0033
                         'International Tables Vol C Tables 4.2.6.8 and 6.1.1.4'
    'O' 'O' 0.0106 0.0060
                         'International Tables Vol C Tables 4.2.6.8 and 6.1.1.4'
    'S' 'S' 0.1246 0.1234
                         'International Tables Vol C Tables 4.2.6.8 and 6.1.1.4'
_computing_data_collection
;
APEX2 (Bruker, 2011)
;
_computing_cell_refinement
;
SAINT (Bruker, 2009)
;
_computing_data_reduction
;
SAINT (Bruker, 2009)
;
_computing_structure_solution
;
SHELXS-97 (Sheldrick, 2008)
;
_computing_structure_refinement
;
SHELXL-97 (Sheldrick, 2008)
;
_computing_molecular_graphics
;
<i>OLEX2</i>  (Dolomanov <i>et al.</i>, 2009)
;
_computing_publication_material
;
publCIF (Westrip, 2010)
;
loop_
    _atom_site_type_symbol
    _atom_site_label
    _atom_site_fract_x
    _atom_site_fract_y
    _atom_site_fract_z
    _atom_site_U_iso_or_equiv
    _atom_site_adp_type
    _atom_site_calc_flag
    _atom_site_refinement_flags
    _atom_site_occupancy
    _atom_site_symmetry_multiplicity
    _atom_site_disorder_assembly
    _atom_site_disorder_group
    O O1 0.17180(14) 0.76220(11) 0.30872(7) 0.0229(2) Uani d . 1 1 . .
    O O2 0.2794(2) 0.02811(13) -0.10319(9) 0.0436(4) Uani d . 1 1 . .
    O O3 0.5660(2) 0.01862(13) -0.17906(8) 0.0428(3) Uani d . 1 1 . .
    N N1 0.76692(17) 0.79781(11) 0.29851(7) 0.0152(2) Uani d . 1 1 . .
    H H1N 0.876(3) 0.810(2) 0.3093(13) 0.035(5) Uiso d . 1 1 . .
    N N2 0.48636(16) 0.73034(11) 0.33286(7) 0.0141(2) Uani d . 1 1 . .
    N N3 0.70223(19) 0.43649(12) 0.08643(7) 0.0200(2) Uani d . 1 1 . .
    N N4 0.54027(19) 0.40565(12) 0.10212(7) 0.0203(2) Uani d . 1 1 . .
    N N5 0.4347(3) 0.05826(14) -0.11836(9) 0.0330(3) Uani d . 1 1 . .
    C C1 0.28738(19) 0.79333(14) 0.34383(8) 0.0168(3) Uani d . 1 1 . .
    C C2 0.2492(2) 0.90348(15) 0.40379(9) 0.0205(3) Uani d . 1 1 . .
    H H2A 0.2166 0.8749 0.4627 0.025 Uiso calc R 1 1 . .
    H H2B 0.1403 0.9792 0.3914 0.025 Uiso calc R 1 1 . .
    C C3 0.44855(19) 0.93659(13) 0.38670(9) 0.0168(3) Uani d . 1 1 . .
    H H3A 0.4570 0.9966 0.3379 0.020 Uiso calc R 1 1 . .
    H H3B 0.4686 0.9767 0.4362 0.020 Uiso calc R 1 1 . .
    C C4 0.59959(18) 0.80249(13) 0.36856(8) 0.0135(2) Uani d . 1 1 . .
    C C5 0.77798(19) 0.70403(13) 0.24332(8) 0.0145(2) Uani d . 1 1 . .
    C C6 0.9259(2) 0.65182(14) 0.17582(8) 0.0181(3) Uani d . 1 1 . .
    H H6A 1.0456 0.6763 0.1641 0.022 Uiso calc R 1 1 . .
    C C7 0.8930(2) 0.56275(14) 0.12611(8) 0.0189(3) Uani d . 1 1 . .
    H H7A 0.9922 0.5261 0.0797 0.023 Uiso calc R 1 1 . .
    C C8 0.7174(2) 0.52528(13) 0.14252(8) 0.0172(3) Uani d . 1 1 . .
    C C9 0.5690(2) 0.57522(13) 0.21261(8) 0.0157(3) Uani d . 1 1 . .
    H H9A 0.4504 0.5494 0.2253 0.019 Uiso calc R 1 1 . .
    C C10 0.60410(18) 0.66223(13) 0.26114(8) 0.0138(2) Uani d . 1 1 . .
    C C11 0.6773(2) 0.73681(13) 0.44615(8) 0.0166(3) Uani d . 1 1 . .
    C C12 0.8005(2) 0.78988(14) 0.48057(8) 0.0169(3) Uani d . 1 1 . .
    H H12A 0.8305 0.8668 0.4564 0.020 Uiso calc R 1 1 . .
    C C13 0.8798(2) 0.73152(15) 0.54974(9) 0.0215(3) Uani d . 1 1 . .
    H H13A 0.9633 0.7692 0.5724 0.026 Uiso calc R 1 1 . .
    C C14 0.8394(3) 0.61915(17) 0.58628(11) 0.0332(4) Uani d . 1 1 . .
    C C15 0.7196(4) 0.5662(2) 0.55122(14) 0.0515(6) Uani d . 1 1 . .
    H H15A 0.6917 0.4885 0.5749 0.062 Uiso calc R 1 1 . .
    C C16 0.6385(3) 0.62415(19) 0.48177(12) 0.0401(5) Uani d . 1 1 . .
    H H16A 0.5560 0.5858 0.4589 0.048 Uiso calc R 1 1 . .
    C C17 0.9234(4) 0.5562(2) 0.66234(13) 0.0463(5) Uani d . 1 1 . .
    H H17A 0.9225 0.4646 0.6666 0.069 Uiso calc R 1 1 . .
    H H17B 0.8426 0.6022 0.7129 0.069 Uiso calc R 1 1 . .
    H H17C 1.0596 0.5610 0.6568 0.069 Uiso calc R 1 1 . .
    C C18 0.5271(2) 0.31506(14) 0.04503(9) 0.0214(3) Uani d . 1 1 . .
    C C19 0.6755(3) 0.26357(16) -0.02325(9) 0.0289(3) Uani d . 1 1 . .
    H H19A 0.7968 0.2859 -0.0327 0.035 Uiso calc R 1 1 . .
    C C20 0.6442(3) 0.17971(17) -0.07702(10) 0.0320(4) Uani d . 1 1 . .
    H H20A 0.7424 0.1453 -0.1243 0.038 Uiso calc R 1 1 . .
    C C21 0.4679(3) 0.14689(15) -0.06083(10) 0.0275(3) Uani d . 1 1 . .
    C C22 0.3205(3) 0.19436(15) 0.00692(10) 0.0273(3) Uani d . 1 1 . .
    H H22A 0.2010 0.1696 0.0168 0.033 Uiso calc R 1 1 . .
    C C23 0.3516(2) 0.27924(15) 0.06024(10) 0.0249(3) Uani d . 1 1 . .
    H H23A 0.2527 0.3131 0.1074 0.030 Uiso calc R 1 1 . .
    S S1S 0.77680(10) 0.20694(10) 0.31863(5) 0.0258(3) Uani d P 0.585(3) 1 A 1
    O O1S 0.801(2) 0.0884(12) 0.3766(7) 0.0334(17) Uani d PU 0.585(3) 1 A 1
    C C1S 0.9536(5) 0.1596(4) 0.2247(2) 0.0525(11) Uani d P 0.585(3) 1 A 1
    H H1SA 1.0805 0.1651 0.2321 0.079 Uiso d PR 0.585(3) 1 A 1
    H H1SB 0.9113 0.2167 0.1795 0.079 Uiso d PR 0.585(3) 1 A 1
    H H1SC 0.9634 0.0715 0.2118 0.079 Uiso d PR 0.585(3) 1 A 1
    C C2S 0.5644(4) 0.2154(3) 0.2752(2) 0.0233(6) Uani d PU 0.585(3) 1 A 1
    H H2SA 0.4507 0.2204 0.3185 0.035 Uiso d PR 0.585(3) 1 A 1
    H H2SB 0.5891 0.1397 0.2419 0.035 Uiso d PR 0.585(3) 1 A 1
    H H2SC 0.5403 0.2923 0.2402 0.035 Uiso d PR 0.585(3) 1 A 1
    N N1SB 0.804(5) 0.107(2) 0.3821(14) 0.036(3) Uani d PDU 0.415(3) 1 A 2
    C C1SB 0.7529(9) 0.1442(7) 0.3226(4) 0.0437(11) Uani d PDU 0.415(3) 1 A 2
    C C2SB 0.685(2) 0.2100(8) 0.2476(6) 0.101(4) Uani d P 0.415(3) 1 A 2
    H H2S1 0.7907 0.2424 0.2135 0.151 Uiso calc PR 0.415(3) 1 A 2
    H H2S2 0.5678 0.2835 0.2639 0.151 Uiso calc PR 0.415(3) 1 A 2
    H H2S3 0.6526 0.1483 0.2149 0.151 Uiso calc PR 0.415(3) 1 A 2
loop_
    _atom_site_aniso_label
    _atom_site_aniso_U_11
    _atom_site_aniso_U_22
    _atom_site_aniso_U_33
    _atom_site_aniso_U_12
    _atom_site_aniso_U_13
    _atom_site_aniso_U_23
    O1 0.0135(5) 0.0311(6) 0.0268(5) -0.0084(4) -0.0049(4) -0.0074(4)
    O2 0.0700(10) 0.0360(7) 0.0395(7) -0.0281(7) -0.0255(7) 0.0013(6)
    O3 0.0742(10) 0.0321(7) 0.0254(6) -0.0148(7) -0.0157(6) -0.0063(5)
    N1 0.0126(5) 0.0217(6) 0.0142(5) -0.0085(4) -0.0030(4) -0.0009(4)
    N2 0.0124(5) 0.0180(5) 0.0143(5) -0.0068(4) -0.0037(4) -0.0023(4)
    N3 0.0273(6) 0.0175(6) 0.0159(5) -0.0057(5) -0.0064(5) 0.0002(4)
    N4 0.0296(6) 0.0182(6) 0.0152(5) -0.0078(5) -0.0074(5) -0.0006(4)
    N5 0.0608(10) 0.0216(7) 0.0228(7) -0.0140(7) -0.0196(7) 0.0026(5)
    C1 0.0131(6) 0.0214(7) 0.0169(6) -0.0066(5) -0.0021(5) -0.0014(5)
    C2 0.0149(6) 0.0245(7) 0.0225(7) -0.0052(5) -0.0022(5) -0.0077(6)
    C3 0.0175(6) 0.0181(6) 0.0171(6) -0.0062(5) -0.0059(5) -0.0025(5)
    C4 0.0124(5) 0.0178(6) 0.0135(6) -0.0080(5) -0.0038(4) -0.0009(5)
    C5 0.0137(6) 0.0177(6) 0.0133(6) -0.0048(5) -0.0052(4) 0.0019(5)
    C6 0.0145(6) 0.0250(7) 0.0156(6) -0.0073(5) -0.0031(5) 0.0016(5)
    C7 0.0182(6) 0.0228(7) 0.0133(6) -0.0029(5) -0.0015(5) -0.0007(5)
    C8 0.0211(6) 0.0170(6) 0.0140(6) -0.0047(5) -0.0054(5) 0.0003(5)
    C9 0.0168(6) 0.0171(6) 0.0146(6) -0.0060(5) -0.0046(5) 0.0005(5)
    C10 0.0127(5) 0.0163(6) 0.0127(6) -0.0041(5) -0.0031(4) 0.0007(5)
    C11 0.0176(6) 0.0192(6) 0.0153(6) -0.0069(5) -0.0060(5) 0.0004(5)
    C12 0.0178(6) 0.0194(6) 0.0162(6) -0.0082(5) -0.0049(5) -0.0001(5)
    C13 0.0246(7) 0.0247(7) 0.0197(7) -0.0098(6) -0.0106(5) 0.0001(5)
    C14 0.0520(11) 0.0288(8) 0.0300(8) -0.0189(8) -0.0262(8) 0.0108(7)
    C15 0.0889(17) 0.0467(11) 0.0498(12) -0.0506(12) -0.0491(12) 0.0314(10)
    C16 0.0626(12) 0.0416(10) 0.0396(10) -0.0394(10) -0.0355(9) 0.0208(8)
    C17 0.0751(15) 0.0387(10) 0.0420(11) -0.0259(10) -0.0427(11) 0.0187(8)
    C18 0.0346(8) 0.0171(6) 0.0144(6) -0.0080(6) -0.0088(6) 0.0016(5)
    C19 0.0455(10) 0.0283(8) 0.0166(7) -0.0192(7) -0.0002(6) -0.0026(6)
    C20 0.0537(11) 0.0285(8) 0.0158(7) -0.0175(8) -0.0014(7) -0.0033(6)
    C21 0.0514(10) 0.0172(7) 0.0191(7) -0.0114(7) -0.0175(7) 0.0026(5)
    C22 0.0363(9) 0.0213(7) 0.0295(8) -0.0092(6) -0.0172(7) 0.0017(6)
    C23 0.0309(8) 0.0211(7) 0.0239(7) -0.0053(6) -0.0104(6) -0.0023(6)
    S1S 0.0239(4) 0.0302(5) 0.0298(4) -0.0135(3) -0.0133(3) 0.0054(3)
    O1S 0.0293(17) 0.039(4) 0.038(3) -0.015(2) -0.021(2) 0.020(3)
    C1S 0.0248(15) 0.059(2) 0.056(2) -0.0019(15) 0.0106(14) 0.0246(19)
    C2S 0.0258(13) 0.0254(14) 0.0225(14) -0.0121(11) -0.0089(10) 0.0073(10)
    N1SB 0.040(4) 0.040(5) 0.035(3) -0.018(3) -0.017(3) 0.001(3)
    C1SB 0.062(3) 0.036(3) 0.049(3) -0.027(2) -0.027(2) 0.009(2)
    C2SB 0.212(13) 0.060(5) 0.073(6) -0.066(7) -0.095(7) 0.028(4)
_geom_special_details
;
 All esds (except the esd in the dihedral angle between two l.s. planes)
 are estimated using the full covariance matrix.  The cell esds are taken
 into account individually in the estimation of esds in distances, angles
 and torsion angles; correlations between esds in cell parameters are only
 used when they are defined by crystal symmetry.  An approximate (isotropic)
 treatment of cell esds is used for estimating esds involving l.s. planes.
;
loop_
    _geom_bond_atom_site_label_1
    _geom_bond_atom_site_label_2
    _geom_bond_site_symmetry_2
    _geom_bond_distance
    _geom_bond_publ_flag
    O1 C1 . 1.2219(16) ?
    O2 N5 . 1.224(2) ?
    O3 N5 . 1.228(2) ?
    N1 C5 . 1.3670(17) ?
    N1 C4 . 1.4787(17) ?
    N1 H1N . 0.88(2) ?
    N2 C1 . 1.3737(17) ?
    N2 C10 . 1.4091(17) ?
    N2 C4 . 1.4828(16) ?
    N3 N4 . 1.2728(18) ?
    N3 C8 . 1.4012(18) ?
    N4 C18 . 1.4214(18) ?
    N5 C21 . 1.4727(19) ?
    C1 C2 . 1.5109(19) ?
    C2 C3 . 1.5409(19) ?
    C2 H2A . 0.9900 ?
    C2 H2B . 0.9900 ?
    C3 C4 . 1.5354(19) ?
    C3 H3A . 0.9900 ?
    C3 H3B . 0.9900 ?
    C4 C11 . 1.5231(18) ?
    C5 C6 . 1.3912(19) ?
    C5 C10 . 1.4162(18) ?
    C6 C7 . 1.388(2) ?
    C6 H6A . 0.9500 ?
    C7 C8 . 1.4021(19) ?
    C7 H7A . 0.9500 ?
    C8 C9 . 1.4160(19) ?
    C9 C10 . 1.3659(18) ?
    C9 H9A . 0.9500 ?
    C11 C16 . 1.379(2) ?
    C11 C12 . 1.3936(18) ?
    C12 C13 . 1.3874(19) ?
    C12 H12A . 0.9500 ?
    C13 C14 . 1.386(2) ?
    C13 H13A . 0.9500 ?
    C14 C15 . 1.378(2) ?
    C14 C17 . 1.512(2) ?
    C15 C16 . 1.396(2) ?
    C15 H15A . 0.9500 ?
    C16 H16A . 0.9500 ?
    C17 H17A . 0.9800 ?
    C17 H17B . 0.9800 ?
    C17 H17C . 0.9800 ?
    C18 C23 . 1.393(2) ?
    C18 C19 . 1.399(2) ?
    C19 C20 . 1.386(2) ?
    C19 H19A . 0.9500 ?
    C20 C21 . 1.381(3) ?
    C20 H20A . 0.9500 ?
    C21 C22 . 1.381(2) ?
    C22 C23 . 1.388(2) ?
    C22 H22A . 0.9500 ?
    C23 H23A . 0.9500 ?
    S1S O1S . 1.517(11) ?
    S1S C2S . 1.776(3) ?
    S1S C1S . 1.785(4) ?
    C1S H1SA . 0.9599 ?
    C1S H1SB . 0.9601 ?
    C1S H1SC . 0.9600 ?
    C2S H2SA . 0.9598 ?
    C2S H2SB . 0.9600 ?
    C2S H2SC . 0.9601 ?
    N1SB C1SB . 1.108(16) ?
    C1SB C2SB . 1.460(8) ?
    C2SB H2SB . 1.1778 ?
    C2SB H2SC . 1.1738 ?
    C2SB H2S1 . 0.9800 ?
    C2SB H2S2 . 0.9800 ?
    C2SB H2S3 . 0.9800 ?
loop_
    _geom_angle_atom_site_label_1
    _geom_angle_atom_site_label_2
    _geom_angle_atom_site_label_3
    _geom_angle_site_symmetry_1
    _geom_angle_site_symmetry_3
    _geom_angle
    _geom_angle_publ_flag
    C5 N1 C4 . . 109.49(10) ?
    C5 N1 H1N . . 120.1(14) ?
    C4 N1 H1N . . 118.6(13) ?
    C1 N2 C10 . . 126.55(11) ?
    C1 N2 C4 . . 112.88(11) ?
    C10 N2 C4 . . 110.00(10) ?
    N4 N3 C8 . . 114.52(12) ?
    N3 N4 C18 . . 113.95(12) ?
    O2 N5 O3 . . 123.77(14) ?
    O2 N5 C21 . . 118.60(16) ?
    O3 N5 C21 . . 117.63(16) ?
    O1 C1 N2 . . 123.73(13) ?
    O1 C1 C2 . . 129.41(13) ?
    N2 C1 C2 . . 106.85(11) ?
    C1 C2 C3 . . 102.37(11) ?
    C1 C2 H2A . . 111.3 ?
    C3 C2 H2A . . 111.3 ?
    C1 C2 H2B . . 111.3 ?
    C3 C2 H2B . . 111.3 ?
    H2A C2 H2B . . 109.2 ?
    C4 C3 C2 . . 102.76(11) ?
    C4 C3 H3A . . 111.2 ?
    C2 C3 H3A . . 111.2 ?
    C4 C3 H3B . . 111.2 ?
    C2 C3 H3B . . 111.2 ?
    H3A C3 H3B . . 109.1 ?
    N1 C4 N2 . . 101.19(10) ?
    N1 C4 C11 . . 109.81(10) ?
    N2 C4 C11 . . 113.51(11) ?
    N1 C4 C3 . . 116.20(11) ?
    N2 C4 C3 . . 102.46(10) ?
    C11 C4 C3 . . 112.96(11) ?
    N1 C5 C6 . . 129.84(12) ?
    N1 C5 C10 . . 110.23(11) ?
    C6 C5 C10 . . 119.90(12) ?
    C7 C6 C5 . . 117.82(12) ?
    C7 C6 H6A . . 121.1 ?
    C5 C6 H6A . . 121.1 ?
    C6 C7 C8 . . 121.87(13) ?
    C6 C7 H7A . . 119.1 ?
    C8 C7 H7A . . 119.1 ?
    N3 C8 C7 . . 115.87(12) ?
    N3 C8 C9 . . 123.65(12) ?
    C7 C8 C9 . . 120.48(12) ?
    C10 C9 C8 . . 116.92(12) ?
    C10 C9 H9A . . 121.5 ?
    C8 C9 H9A . . 121.5 ?
    C9 C10 N2 . . 130.64(12) ?
    C9 C10 C5 . . 122.94(12) ?
    N2 C10 C5 . . 106.39(11) ?
    C16 C11 C12 . . 118.43(13) ?
    C16 C11 C4 . . 123.11(12) ?
    C12 C11 C4 . . 118.40(12) ?
    C13 C12 C11 . . 120.64(13) ?
    C13 C12 H12A . . 119.7 ?
    C11 C12 H12A . . 119.7 ?
    C14 C13 C12 . . 121.10(13) ?
    C14 C13 H13A . . 119.5 ?
    C12 C13 H13A . . 119.5 ?
    C15 C14 C13 . . 117.95(14) ?
    C15 C14 C17 . . 120.77(16) ?
    C13 C14 C17 . . 121.28(15) ?
    C14 C15 C16 . . 121.51(16) ?
    C14 C15 H15A . . 119.2 ?
    C16 C15 H15A . . 119.2 ?
    C11 C16 C15 . . 120.37(15) ?
    C11 C16 H16A . . 119.8 ?
    C15 C16 H16A . . 119.8 ?
    C14 C17 H17A . . 109.5 ?
    C14 C17 H17B . . 109.5 ?
    H17A C17 H17B . . 109.5 ?
    C14 C17 H17C . . 109.5 ?
    H17A C17 H17C . . 109.5 ?
    H17B C17 H17C . . 109.5 ?
    C23 C18 C19 . . 120.23(14) ?
    C23 C18 N4 . . 115.52(14) ?
    C19 C18 N4 . . 124.25(14) ?
    C20 C19 C18 . . 119.51(16) ?
    C20 C19 H19A . . 120.2 ?
    C18 C19 H19A . . 120.2 ?
    C21 C20 C19 . . 118.97(16) ?
    C21 C20 H20A . . 120.5 ?
    C19 C20 H20A . . 120.5 ?
    C22 C21 C20 . . 122.72(14) ?
    C22 C21 N5 . . 118.46(15) ?
    C20 C21 N5 . . 118.82(16) ?
    C21 C22 C23 . . 118.16(15) ?
    C21 C22 H22A . . 120.9 ?
    C23 C22 H22A . . 120.9 ?
    C22 C23 C18 . . 120.39(15) ?
    C22 C23 H23A . . 119.8 ?
    C18 C23 H23A . . 119.8 ?
    O1S S1S C2S . . 105.3(5) ?
    O1S S1S C1S . . 106.9(6) ?
    C2S S1S C1S . . 96.38(17) ?
    S1S C1S H1SA . . 109.8 ?
    S1S C1S H1SB . . 109.3 ?
    H1SA C1S H1SB . . 109.5 ?
    S1S C1S H1SC . . 109.3 ?
    H1SA C1S H1SC . . 109.5 ?
    H1SB C1S H1SC . . 109.5 ?
    S1S C2S H2SA . . 111.1 ?
    S1S C2S H2SB . . 109.6 ?
    H2SA C2S H2SB . . 109.5 ?
    S1S C2S H2SC . . 107.8 ?
    H2SA C2S H2SC . . 109.5 ?
    H2SB C2S H2SC . . 109.5 ?
    N1SB C1SB C2SB . . 172.7(15) ?
    C1SB C2SB H2SB . . 93.7 ?
    C1SB C2SB H2SC . . 130.4 ?
    H2SB C2SB H2SC . . 83.6 ?
    C1SB C2SB H2S1 . . 109.5 ?
    C1SB C2SB H2S2 . . 109.5 ?
    H2S1 C2SB H2S2 . . 109.5 ?
    C1SB C2SB H2S3 . . 109.5 ?
    H2S1 C2SB H2S3 . . 109.5 ?
    H2S2 C2SB H2S3 . . 109.5 ?
loop_
    _geom_torsion_atom_site_label_1
    _geom_torsion_atom_site_label_2
    _geom_torsion_atom_site_label_3
    _geom_torsion_atom_site_label_4
    _geom_torsion_site_symmetry_1
    _geom_torsion_site_symmetry_2
    _geom_torsion_site_symmetry_3
    _geom_torsion_site_symmetry_4
    _geom_torsion
    _geom_torsion_publ_flag
    C8 N3 N4 C18 . . . . -179.71(11) ?
    C10 N2 C1 O1 . . . . 27.6(2) ?
    C4 N2 C1 O1 . . . . 168.43(13) ?
    C10 N2 C1 C2 . . . . -151.40(13) ?
    C4 N2 C1 C2 . . . . -10.58(15) ?
    O1 C1 C2 C3 . . . . -150.17(15) ?
    N2 C1 C2 C3 . . . . 28.76(14) ?
    C1 C2 C3 C4 . . . . -35.31(13) ?
    C5 N1 C4 N2 . . . . -16.28(13) ?
    C5 N1 C4 C11 . . . . 103.95(12) ?
    C5 N1 C4 C3 . . . . -126.30(12) ?
    C1 N2 C4 N1 . . . . -132.55(11) ?
    C10 N2 C4 N1 . . . . 14.76(13) ?
    C1 N2 C4 C11 . . . . 109.88(13) ?
    C10 N2 C4 C11 . . . . -102.81(12) ?
    C1 N2 C4 C3 . . . . -12.25(14) ?
    C10 N2 C4 C3 . . . . 135.06(11) ?
    C2 C3 C4 N1 . . . . 138.38(11) ?
    C2 C3 C4 N2 . . . . 29.10(12) ?
    C2 C3 C4 C11 . . . . -93.40(12) ?
    C4 N1 C5 C6 . . . . -169.39(13) ?
    C4 N1 C5 C10 . . . . 12.44(14) ?
    N1 C5 C6 C7 . . . . -175.73(13) ?
    C10 C5 C6 C7 . . . . 2.29(19) ?
    C5 C6 C7 C8 . . . . -0.1(2) ?
    N4 N3 C8 C7 . . . . -179.04(12) ?
    N4 N3 C8 C9 . . . . 1.62(19) ?
    C6 C7 C8 N3 . . . . 178.86(12) ?
    C6 C7 C8 C9 . . . . -1.8(2) ?
    N3 C8 C9 C10 . . . . -179.31(12) ?
    C7 C8 C9 C10 . . . . 1.4(2) ?
    C8 C9 C10 N2 . . . . 178.58(13) ?
    C8 C9 C10 C5 . . . . 0.86(19) ?
    C1 N2 C10 C9 . . . . -44.5(2) ?
    C4 N2 C10 C9 . . . . 173.73(13) ?
    C1 N2 C10 C5 . . . . 133.46(13) ?
    C4 N2 C10 C5 . . . . -8.26(14) ?
    N1 C5 C10 C9 . . . . 175.62(12) ?
    C6 C5 C10 C9 . . . . -2.8(2) ?
    N1 C5 C10 N2 . . . . -2.58(14) ?
    C6 C5 C10 N2 . . . . 179.04(11) ?
    N1 C4 C11 C16 . . . . -115.12(17) ?
    N2 C4 C11 C16 . . . . -2.7(2) ?
    C3 C4 C11 C16 . . . . 113.40(17) ?
    N1 C4 C11 C12 . . . . 61.98(16) ?
    N2 C4 C11 C12 . . . . 174.42(12) ?
    C3 C4 C11 C12 . . . . -69.49(15) ?
    C16 C11 C12 C13 . . . . -0.9(2) ?
    C4 C11 C12 C13 . . . . -178.10(13) ?
    C11 C12 C13 C14 . . . . 0.2(2) ?
    C12 C13 C14 C15 . . . . 0.7(3) ?
    C12 C13 C14 C17 . . . . -179.21(18) ?
    C13 C14 C15 C16 . . . . -0.9(4) ?
    C17 C14 C15 C16 . . . . 179.0(2) ?
    C12 C11 C16 C15 . . . . 0.7(3) ?
    C4 C11 C16 C15 . . . . 177.80(19) ?
    C14 C15 C16 C11 . . . . 0.2(4) ?
    N3 N4 C18 C23 . . . . -179.91(12) ?
    N3 N4 C18 C19 . . . . -0.5(2) ?
    C23 C18 C19 C20 . . . . 1.9(2) ?
    N4 C18 C19 C20 . . . . -177.45(14) ?
    C18 C19 C20 C21 . . . . -1.3(3) ?
    C19 C20 C21 C22 . . . . 0.1(3) ?
    C19 C20 C21 N5 . . . . 179.70(15) ?
    O2 N5 C21 C22 . . . . -1.3(2) ?
    O3 N5 C21 C22 . . . . 178.84(14) ?
    O2 N5 C21 C20 . . . . 179.07(15) ?
    O3 N5 C21 C20 . . . . -0.8(2) ?
    C20 C21 C22 C23 . . . . 0.5(2) ?
    N5 C21 C22 C23 . . . . -179.14(13) ?
    C21 C22 C23 C18 . . . . 0.2(2) ?
    C19 C18 C23 C22 . . . . -1.3(2) ?
    N4 C18 C23 C22 . . . . 178.05(13) ?
loop_
    _geom_hbond_atom_site_label_D
    _geom_hbond_atom_site_label_H
    _geom_hbond_atom_site_label_A
    _geom_hbond_site_symmetry_A
    _geom_hbond_distance_DH
    _geom_hbond_distance_HA
    _geom_hbond_distance_DA
    _geom_hbond_angle_DHA
    N1 H1N O1 1_655 0.88(2) 2.04(2) 2.8550(15) 154.9(19)
    C2 H2A N1SB 2_666 0.99 2.52 3.43(2) 153
    C2 H2B O1S 1_465 0.99 2.43 3.348(14) 154
    C2 H2B N1SB 1_465 0.99 2.43 3.37(3) 158
    C2S H2SA Cg1 2_666 0.96 2.93 3.766(3) 146
_iucr_refine_instructions_details
;
TITL a in P-1
CELL 0.71073   7.1755  10.7013  16.2586  86.072  78.868  73.222
ZERR    2.00   0.0005   0.0008   0.0011   0.003   0.002   0.003
LATT  1
SFAC C H N O S
UNIT 50 47.51 10.83 7.17 1.17
TEMP -173.000
size 0.27 0.22 0.21
L.S. 8
BOND $h
conf
FMAP 2
PLAN 50
shel 1000 0.71
acta
EQIV $1  x+1, y, z
HTAB N1 O1_$1
simu 0.005 o1s > c1sb
dfix 1.136 n1sb c1sb
WGHT    0.063200    0.525000
FVAR       0.55767   0.58490
O1    4    0.171800    0.762203    0.308718    11.00000    0.01352    0.03112 =
         0.02682   -0.00738   -0.00488   -0.00843
O2    4    0.279394    0.028111   -0.103191    11.00000    0.07000    0.03598 =
         0.03954    0.00128   -0.02552   -0.02810
O3    4    0.565974    0.018622   -0.179061    11.00000    0.07423    0.03212 =
         0.02544   -0.00628   -0.01567   -0.01482
N1    3    0.766922    0.797812    0.298510    11.00000    0.01256    0.02166 =
         0.01419   -0.00087   -0.00295   -0.00851
H1N   2    0.875506    0.809971    0.309341    11.00000    0.03534
N2    3    0.486359    0.730343    0.332864    11.00000    0.01238    0.01804 =
         0.01434   -0.00234   -0.00371   -0.00680
N3    3    0.702231    0.436487    0.086433    11.00000    0.02734    0.01748 =
         0.01592    0.00022   -0.00643   -0.00571
N4    3    0.540271    0.405653    0.102125    11.00000    0.02964    0.01817 =
         0.01520   -0.00060   -0.00742   -0.00784
N5    3    0.434700    0.058260   -0.118357    11.00000    0.06080    0.02160 =
         0.02275    0.00262   -0.01959   -0.01397
C1    1    0.287384    0.793331    0.343830    11.00000    0.01305    0.02141 =
         0.01692   -0.00137   -0.00205   -0.00657
C2    1    0.249209    0.903478    0.403793    11.00000    0.01490    0.02451 =
         0.02252   -0.00772   -0.00220   -0.00518
AFIX  23
H2A   2    0.216572    0.874851    0.462684    11.00000   -1.20000
H2B   2    0.140346    0.979152    0.391369    11.00000   -1.20000
AFIX   0
C3    1    0.448550    0.936587    0.386701    11.00000    0.01753    0.01805 =
         0.01710   -0.00250   -0.00594   -0.00622
AFIX  23
H3A   2    0.456998    0.996566    0.337867    11.00000   -1.20000
H3B   2    0.468605    0.976681    0.436198    11.00000   -1.20000
AFIX   0
C4    1    0.599587    0.802493    0.368562    11.00000    0.01240    0.01777 =
         0.01347   -0.00086   -0.00385   -0.00798
C5    1    0.777985    0.704027    0.243322    11.00000    0.01367    0.01767 =
         0.01334    0.00189   -0.00516   -0.00480
C6    1    0.925946    0.651822    0.175815    11.00000    0.01453    0.02504 =
         0.01564    0.00160   -0.00313   -0.00729
AFIX  43
H6A   2    1.045622    0.676329    0.164117    11.00000   -1.20000
AFIX   0
C7    1    0.892988    0.562754    0.126112    11.00000    0.01823    0.02277 =
         0.01331   -0.00066   -0.00145   -0.00286
AFIX  43
H7A   2    0.992193    0.526148    0.079661    11.00000   -1.20000
AFIX   0
C8    1    0.717444    0.525282    0.142518    11.00000    0.02106    0.01700 =
         0.01398    0.00027   -0.00538   -0.00470
C9    1    0.568987    0.575217    0.212614    11.00000    0.01676    0.01713 =
         0.01460    0.00046   -0.00461   -0.00601
AFIX  43
H9A   2    0.450449    0.549397    0.225304    11.00000   -1.20000
AFIX   0
C10   1    0.604103    0.662228    0.261138    11.00000    0.01271    0.01629 =
         0.01268    0.00067   -0.00307   -0.00414
C11   1    0.677280    0.736812    0.446145    11.00000    0.01761    0.01921 =
         0.01528    0.00037   -0.00599   -0.00686
C12   1    0.800500    0.789880    0.480570    11.00000    0.01783    0.01939 =
         0.01623   -0.00009   -0.00485   -0.00821
AFIX  43
H12A  2    0.830460    0.866768    0.456436    11.00000   -1.20000
AFIX   0
C13   1    0.879843    0.731521    0.549744    11.00000    0.02459    0.02466 =
         0.01973    0.00008   -0.01061   -0.00982
AFIX  43
H13A  2    0.963278    0.769224    0.572436    11.00000   -1.20000
AFIX   0
C14   1    0.839413    0.619153    0.586283    11.00000    0.05199    0.02881 =
         0.02998    0.01084   -0.02622   -0.01889
C15   1    0.719631    0.566203    0.551215    11.00000    0.08888    0.04669 =
         0.04978    0.03137   -0.04915   -0.05064
AFIX  43
H15A  2    0.691669    0.488482    0.574854    11.00000   -1.20000
AFIX   0
C16   1    0.638469    0.624151    0.481770    11.00000    0.06260    0.04163 =
         0.03962    0.02082   -0.03545   -0.03940
AFIX  43
H16A  2    0.556039    0.585786    0.458912    11.00000   -1.20000
AFIX   0
C17   1    0.923435    0.556182    0.662339    11.00000    0.07513    0.03867 =
         0.04204    0.01867   -0.04267   -0.02588
AFIX 137
H17A  2    0.922528    0.464559    0.666625    11.00000   -1.50000
H17B  2    0.842595    0.602191    0.712871    11.00000   -1.50000
H17C  2    1.059644    0.560979    0.656820    11.00000   -1.50000
AFIX   0
C18   1    0.527143    0.315058    0.045030    11.00000    0.03460    0.01709 =
         0.01444    0.00156   -0.00879   -0.00800
C19   1    0.675520    0.263573   -0.023245    11.00000    0.04551    0.02833 =
         0.01662   -0.00259   -0.00023   -0.01918
AFIX  43
H19A  2    0.796843    0.285948   -0.032663    11.00000   -1.20000
AFIX   0
C20   1    0.644186    0.179714   -0.077015    11.00000    0.05374    0.02846 =
         0.01584   -0.00330   -0.00141   -0.01745
AFIX  43
H20A  2    0.742418    0.145328   -0.124275    11.00000   -1.20000
AFIX   0
C21   1    0.467890    0.146892   -0.060833    11.00000    0.05143    0.01720 =
         0.01912    0.00264   -0.01747   -0.01142
C22   1    0.320485    0.194363    0.006917    11.00000    0.03627    0.02128 =
         0.02948    0.00171   -0.01720   -0.00920
AFIX  43
H22A  2    0.201049    0.169613    0.016760    11.00000   -1.20000
AFIX   0
C23   1    0.351639    0.279237    0.060237    11.00000    0.03094    0.02115 =
         0.02390   -0.00229   -0.01037   -0.00534
AFIX  43
H23A  2    0.252662    0.313093    0.107383    11.00000   -1.20000
AFIX   0
PART   1
S1S   5    0.776799    0.206943    0.318634    21.00000    0.02390    0.03021 =
         0.02983    0.00540   -0.01328   -0.01354
O1S   4    0.800741    0.088351    0.376622    21.00000    0.02932    0.03885 =
         0.03819    0.02019   -0.02075   -0.01456
C1S   1    0.953556    0.159634    0.224671    21.00000    0.02475    0.05932 =
         0.05576    0.02465    0.01059   -0.00189
AFIX   3
H1SA  2    1.080476    0.165144    0.232051    21.00000   -1.50000
H1SB  2    0.911266    0.216674    0.179501    21.00000   -1.50000
H1SC  2    0.963406    0.071494    0.211761    21.00000   -1.50000
AFIX   0
C2S   1    0.564426    0.215383    0.275214    21.00000    0.02579    0.02544 =
         0.02246    0.00733   -0.00891   -0.01208
AFIX   3
H2SA  2    0.450716    0.220443    0.318464    21.00000   -1.50000
H2SB  2    0.589096    0.139653    0.241904    21.00000   -1.50000
H2SC  2    0.540316    0.292253    0.240234    21.00000   -1.50000
AFIX   0
PART   2
N1SB  3    0.803977    0.106643    0.382057   -21.00000    0.04044    0.04018 =
         0.03506    0.00120   -0.01730   -0.01835
C1SB  1    0.752869    0.144202    0.322632   -21.00000    0.06150    0.03552 =
         0.04874    0.00879   -0.02726   -0.02736
C2SB  1    0.685426    0.209989    0.247571   -21.00000    0.21224    0.05994 =
         0.07304    0.02787   -0.09477   -0.06581
AFIX 137
H2S1  2    0.790697    0.242365    0.213526   -21.00000   -1.50000
H2S2  2    0.567764    0.283454    0.263939   -21.00000   -1.50000
H2S3  2    0.652558    0.148292    0.214880   -21.00000   -1.50000
PART   0
HKLF 4
REM  a in P-1
REM R1 =  0.0495 for   5126 Fo > 4sig(Fo)  and  0.0716 for all   6820 data
REM    350 parameters refined using     25 restraints
END
WGHT      0.0624      0.4622
REM Highest difference peak  0.460,  deepest hole -0.500,  1-sigma level  0.053
Q1    1   0.6184  0.6128  0.5689  11.00000  0.05    0.46
Q2    1   0.5464  0.6724  0.4980  11.00000  0.05    0.40
Q3    1   0.6522  0.5401  0.1809  11.00000  0.05    0.39
Q4    1   0.6069  0.2856  0.0177  11.00000  0.05    0.38
Q5    1   0.5482  0.7622  0.3528  11.00000  0.05    0.38
Q6    1   0.6883 -0.0233 -0.1832  11.00000  0.05    0.37
Q7    1   0.2593  0.8565  0.3721  11.00000  0.05    0.37
Q8    1   0.9044  0.5950  0.1585  11.00000  0.05    0.36
Q9    1   0.6944  0.6899  0.2521  11.00000  0.05    0.36
Q10   1   0.3443  0.2398  0.0282  11.00000  0.05    0.36
Q11   1   0.7195  0.7661  0.4774  11.00000  0.05    0.35
Q12   1   0.7062  0.4791  0.1202  11.00000  0.05    0.35
Q13   1   0.8718  0.7356  0.5011  11.00000  0.05    0.34
Q14   1   0.5417  0.3575  0.0713  11.00000  0.05    0.33
Q15   1   0.5959  0.5985  0.2457  11.00000  0.05    0.33
Q16   1   0.6338  0.7656  0.4080  11.00000  0.05    0.33
Q17   1   0.8815  0.6582  0.5585  11.00000  0.05    0.32
Q18   1   0.3431  0.9282  0.3907  11.00000  0.05    0.32
Q19   1   0.7770  0.7435  0.2779  11.00000  0.05    0.31
Q20   1   0.4024  0.1775 -0.0278  11.00000  0.05    0.31
Q21   1   0.6929  0.8025  0.3376  11.00000  0.05    0.30
Q22   1   0.6791  0.6710  0.4638  11.00000  0.05    0.30
Q23   1   0.8501  0.1670  0.2831  11.00000  0.05    0.30
Q24   1   0.6868  0.5963  0.5051  11.00000  0.05    0.30
Q25   1   0.5294  0.6850  0.3001  11.00000  0.05    0.30
Q26   1   0.4444  0.1128 -0.0877  11.00000  0.05    0.29
Q27   1   0.7918  0.5566  0.1309  11.00000  0.05    0.28
Q28   1   0.6546  0.2203 -0.0473  11.00000  0.05    0.27
Q29   1   0.5750  0.1355 -0.0668  11.00000  0.05    0.27
Q30   1   0.6263  0.7014  0.4755  11.00000  0.05    0.27
Q31   1   0.8745  0.6612  0.2171  11.00000  0.05    0.26
Q32   1   0.8205  0.5220  0.1454  11.00000  0.05    0.26
Q33   1   0.5654  0.0287 -0.1369  11.00000  0.05    0.26
Q34   1   0.8069  0.1015  0.2796  11.00000  0.05    0.25
Q35   1   0.4020  0.7672  0.3318  11.00000  0.05    0.25
Q36   1   0.7926  0.5834  0.5542  11.00000  0.05    0.25
Q37   1   0.8227  0.6975  0.2021  11.00000  0.05    0.25
Q38   1   0.9460  0.6154  0.6885  11.00000  0.05    0.25
Q39   1   0.4872  0.9819  0.4098  11.00000  0.05    0.24
Q40   1   0.4018 -0.0022 -0.1439  11.00000  0.05    0.23
Q41   1   0.7849  0.7826  0.5346  11.00000  0.05    0.23
Q42   1   0.7398  0.6223  0.5781  11.00000  0.05    0.23
Q43   1   0.8992  0.5831  0.6140  11.00000  0.05    0.22
Q44   1   0.7811  0.4253  0.0518  11.00000  0.05    0.22
Q45   1   0.9687  0.1795  0.2391  11.00000  0.05    0.22
Q46   1   0.5725  0.8772  0.3742  11.00000  0.05    0.21
Q47   1   0.4594  0.2741  0.0565  11.00000  0.05    0.21
Q48   1   0.7981  0.4013  0.0658  11.00000  0.05    0.21
Q49   1   0.7504  0.1399 -0.0832  11.00000  0.05    0.21
Q50   1   0.4188  0.3160  0.0405  11.00000  0.05    0.21
;
